# Supplementary material for: Blood Pressure Targets for Out-of-Hospital Cardiac Arrest: A Systematic Review and Meta-Analysis
Source: J Clin Med. 2023 Jul 5;12(13):4497. doi: 10.3390/jcm12134497 (PMC10342823; doi:10.3390/jcm12134497)
Supplement: Supplementary file 1 [file jcm-12-04497-s001.zip]

Archive with 1 entries (1 files):
- jcm-2458084-supplementary.pdf
